# Supplementary material for: Effects of Coconut Oil and Palm Oil on Growth, Rumen Microbiota, and Fatty Acid Profile of Suckling Calves
Source: Microorganisms. 2023 Mar 3;11(3):655. doi: 10.3390/microorganisms11030655 (PMC10057803; doi:10.3390/microorganisms11030655)
Supplement: Supplementary file 1 [file microorganisms-11-00655-s001.zip]

Archive with 1 entries (1 files):
- microorganisms-2253525-supplementary.pdf
